# Supplementary material for: Association of cluster determinant 36, scavenger receptor class B type 1, and major facilitator superfamily domain containing the 2a genetic polymorphism with serum lipid profile in aging population with type 2 diabetes mellitus
Source: Front Nutr. 2022 Sep 14;9:981200. doi: 10.3389/fnut.2022.981200 (PMC9515475; doi:10.3389/fnut.2022.981200)
Supplement: Supplementary file 1 [file Data_Sheet_1.xlsx]

## Sheet: 205人脂质代谢
ID	sex（1male,2female）	age	BMI	Hyperlipidemia(0no,1yes)	Hypertension(0no,1yes)	Coronary heart disease(0no,1yes)	Stroke(0no,1yes)	Atherosclerosis(0no,1yes)	T2DM(0no,1yes)	smoking(0no,1yes)	physical(0:no,1：1-3d/w,2:4-6d/w,3:everyday)	alcoholdrinking(0no,1yes)	CD36rs1049673	CD36rs1054516	CD36rs2151916	SCARB1rs5888	MFSD2Ars12083239	MFSD2Ars4233508	MFSD2Ars12072037	GLU（mmoll）	TC（mmoll）	TG（mmoll）	HDLC（mmoll）	LDLC（mmoll）
351	2	66	16.0156	0	1	1	0	0	0	0	2	0	G/C	C/C	T/T	A/A	C/G	C/T	C/A	5.58	3.86	1.52	0.96	2.79
366	1	59	24.4473	0	0	0	0	0	0	1	3	1	G/G	C/T	C/T	G/G	G/G	C/C	C/C	7.39	6.35	1.59	1.41	4.7
139	2	71	27.4077	0	1	0	0	0	0	0	3	0	G/C	T/T	C/T	G/A	C/G	C/T	C/C	5.77	4.65	2.37	1.1	3.31
688	2	60	26.8386	0	0	0	0	0	0	0	3	0	G/C	C/T	T/T	A/A	G/G	T/T	A/A	4.5	3.53	2.6	1.29	1.96
581	1	64	21.7993	1	1	1	0	1	0	0	3	1	C/C	C/T	C/T	G/A	G/G	C/T	C/A	6.65	3.16	1.28	1.01	1.88
508	2	66	28.578	1	0	1	0	0	0	0	1	0	C/C	C/C	T/T	G/G	G/G	C/C	C/C	5.37	5.72	2.01	1.07	3.98
421	1	66	25.9516	1	1	0	0	1	0	0	3	0	G/C	C/C	T/T	G/G	C/C	C/C	C/C	4.87	3.69	1.51	1.45	1.82
260	1	67	22.8571	0	0	0	0	0	0	0	3	0	C/C	C/T	T/T	G/G	G/G	C/T	C/A	4.2	5.54	3.98	0.94	4.04
133	1	61	25.7812	0	0	0	0	0	0	1	3	1	G/G	C/T	C/T	G/G	G/G	C/T	C/A	3.2	3.94	1.03	1.03	2.5
215	2	62	26.0262	1	1	0	0	0	0	0	3	0	G/G	C/T	T/T	G/G	C/C	C/C	C/C	4.24	3.57	1.78	0.9	2.35
576	2	58	20.5761	0	0	0	0	0	0	0	3	0	G/G	C/T	T/T	G/A	C/G	C/C	C/C	4.86	5.73	1.26	1.53	3.77
339	1	63	21.6049	0	1	0	0	0	0	0	0	1	G/G	C/C	T/T	G/G	C/G	C/T	C/A	4.9	4.57	1.08	1.43	2.84
88	1	73	28.257	0	1	0	0	0	0	0	2	0	G/C	C/T	T/T	G/A	G/G	C/T	C/A	4.51	3.83	1.13	1.08	2.5
146	2	64	23.634	0	0	0	0	0	0	0	3	0	G/C	T/T	T/T	G/G	G/G	C/T	C/A	3.13	4.75	0.8	1.64	2.79
407	2	61	27.2817	0	1	0	0	0	0	0	3	0	G/C	C/T	T/T	G/A	C/G	T/T	C/A	6.15	4.96	3.76	2.27	2.3
597	2	63	27.3438	0	1	0	0	0	0	0	3	0	G/C	T/T	C/C	G/A	G/G	T/T	A/A	5.2	5.32	2.65	1.39	3.63
307	2	58	25.6489	1	0	1	0	0	0	1	0	1	C/C	C/T	C/T	G/G	G/G	T/T	C/A	4.27	5.06	1.71	1.16	3.53
263	1	59	27.6817	0	0	0	0	0	0	1	3	1	G/C	C/C	T/T	G/A	G/G	T/T	A/A	3.98	3.84	0.74	1.4	2.04
507	2	71	22.6409	1	1	0	0	0	0	0	3	0	G/C	C/T	T/T	G/G	G/G	C/T	C/A	6.35	6.96	5.29	1.29	4.19
752	2	69	23.1911	1	0	1	0	0	0	0	3	0	G/C	C/T	T/T	G/G	C/G	C/T	C/A	6.36	4.65	0.94	1.98	2.17
451	2	64	26.2222	0	0	0	0	0	0	0	1	0	G/C	T/T	C/T	G/G	C/G	C/C	C/C	4.5	4.06	2.21	1.1	2.59
266	2	70	25.9701	0	0	0	0	0	0	0	3	0	G/C	C/T	T/T	G/G	C/G	C/T	C/A	4.14	5.11	1.16	1.44	3.46
268	2	68	28.0404	1	0	0	0	1	0	0	3	0	G/C	C/T	C/T	G/G	G/G	T/T	A/A	4.68	5.08	0.87	1.27	3.58
800	1	76	25.2826	1	1	0	0	0	0	0	3	0	G/G	T/T	T/T	G/A	C/C	C/C	C/C	5.35	6.49	2.72	1.45	4.07
85	2	65	21.3039	0	0	0	0	0	0	0	2	0	G/G	C/T	T/T	G/G	G/G	C/T	C/A	4.86	5.75	1.48	1.61	3.39
445	2	61	24.2424	1	0	0	0	0	0	1	2	0	G/C	C/C	T/T	G/G	C/G	C/T	C/A	5.02	5.49	1.25	1.41	4.06
292	1	65	19.487	1	0	0	0	0	0	1	3	1	G/C	C/T	T/T	G/G	C/G	T/T	A/A	4.43	5.25	0.67	1.61	3.47
188	2	66	23.0681	0	1	0	0	0	0	0	2	0	G/C	C/C	T/T	G/A	C/G	C/T	C/C	5.65	4.47	1.03	1.52	2.97
453	1	62	22.3863	0	0	0	0	0	0	1	1	1	C/C	C/T	C/T	G/G	G/G	T/T	A/A	5.36	6.17	2.6	1.14	4.72
279	2	78	19.721	1	1	0	0	0	0	0	1	0	G/C	C/T	T/T	G/G	C/G	T/T	A/A	4.36	5.67	0.82	1.68	3.88
327	2	68	25.3906	0	1	0	0	0	0	0	2	0	G/C	C/T	C/T	G/A	C/G	C/T	C/A	4.5	5.13	1.37	1.16	3.94
8	2	60	26.8386	0	1	1	0	1	0	0	1	1	G/C	C/C	T/T	G/G	G/G	C/C	C/C	5.12	3.73	1.21	1.22	2.21
430	2	68	34.0785	1	1	0	0	0	0	0	2	0	G/G	C/T	C/T	G/G	C/G	T/T	C/A	4.96	3.71	0.77	1.45	2.08
41	1	63	21.2245	0	1	1	0	1	0	1	3	1	G/C	C/T	C/T	G/G	G/G	C/T	C/A	4.52	5.77	4	1.33	2.66
622	2	69	23.1111	0	0	0	0	0	0	0	3	0	G/C	T/T	C/C	G/G	G/G	C/C	C/C	6.22	6.31	1.28	1.54	4.88
191	1	63	26.1719	0	1	1	0	0	0	1	3	0	G/C	C/T	T/T	G/G	G/G	T/T	A/A	5.17	3.11	1.16	0.98	2.14
727	1	60	24.3824	0	1	1	1	0	0	0	3	0	G/C	T/T	C/T	G/G	G/G	C/C	C/C	6.14	3.13	1.02	0.9	1.5
750	2	60	29.2969	0	1	0	0	0	0	0	3	0	G/G	C/T	T/T	G/G	C/G	C/T	C/A	5.29	6.31	2	1.85	3.52
567	2	67	25.9695	0	0	0	0	0	0	0	3	1	G/G	C/T	C/T	G/G	G/G	C/T	C/A	5.25	5.57	1.41	1.33	3.95
729	2	63	32.4662	0	1	0	0	0	0	0	2	0	C/C	C/C	T/T	G/A	G/G	C/C	C/C	6.82	3.83	1.55	1.29	1.67
109	1	66	22.4913	0	1	0	0	0	0	1	3	1	G/G	T/T	C/T	G/G	C/G	C/T	C/A	4.73	4.37	0.54	1.8	2.35
87	1	77	18.424	0	1	1	0	0	0	0	1	1	G/G	T/T	C/C	G/G	G/G	C/T	C/A	5.33	5.39	0.95	2.11	3.15
288	1	77	24.4898	0	1	0	0	0	0	0	1	0	C/C	T/T	T/T	G/G	C/C	C/C	C/C	4.52	4.24	1.95	0.95	2.89
216	2	64	26.0584	0	0	0	0	0	0	0	3	1	G/C	C/T	C/T	G/G	C/G	C/C	C/C	4	4.69	1.11	1.45	3.17
309	2	61	25.0762	0	0	0	0	0	0	0	1	0	G/C	C/C	T/T	G/G	C/G	T/T	C/A	3.73	4.62	1.09	1.47	2.92
284	1	79	25.4694	0	0	0	0	0	0	1	3	1	G/G	T/T	T/T	G/G	G/G	T/T	A/A	2.62	4.49	0.75	1.35	2.95
391	2	67	25.5937	0	1	0	0	1	0	0	3	0	G/G	C/C	T/T	G/G	C/G	T/T	A/A	4.53	4.43	1.17	1.24	2.94
219	2	68	24.0346	1	1	1	0	1	0	0	2	0	G/G	C/T	T/T	G/G	G/G	C/C	C/C	5.86	4.5	0.94	1.75	2.3
360	1	70	25.3515	1	1	1	0	0	0	0	3	1	C/C	C/C	T/T	G/G	G/G	C/T	C/A	5.16	5.44	1.76	1.55	3.45
714	2	60	28.959	0	0	0	0	0	0	0	3	0	G/C	C/T	C/T	G/A	G/G	C/C	C/C	5.29	5.66	2.64	1.27	2.63
299	1	70	22.8374	0	0	1	0	0	0	1	3	0	G/C	C/T	T/T	G/A	G/G	C/T	C/A	4.17	5.59	1.17	0.95	4.4
322	2	69	25.5296	0	1	0	0	1	0	0	3	0	G/C	T/T	C/T	G/G	G/G	C/C	C/C	4.27	4.1	1.4	0.92	2.9
434	2	69	26.0262	0	0	1	0	0	0	0	3	1	G/C	C/T	C/T	G/G	C/G	C/T	C/C	4.92	4.33	0.63	1.68	2.33
769	2	58	20.202	0	0	0	0	0	0	0	2	0	G/C	T/T	C/T	G/A	G/G	C/T	C/A	5.18	3.72	0.82	1.66	1.68
56	2	63	29.3848	0	0	0	0	0	0	0	3	0	G/C	C/T	T/T	G/G	C/G	C/T	C/C	5.11	5.01	2.34	1.3	3.48
168	2	77	25.2994	0	0	0	0	0	0	1	3	0	G/G	T/T	C/T	G/G	G/G	C/T	C/A	10.45	5.98	0.94	1.91	4.22
60	2	75	26.2845	0	0	0	0	0	0	0	3	0	G/C	C/T	T/T	G/G	G/G	C/T	C/A	4.45	2.99	0.78	1.59	1.18
367	2	75	25.4767	1	1	0	0	0	0	0	3	0	G/C	T/T	C/T	G/A	C/G	C/T	C/A	7.53	4.23	2.65	0.91	3.01
515	1	63	22.6757	0	0	0	1	0	0	0	3	1	G/G	C/T	T/T	G/G	C/G	C/C	C/C	4.8	4.44	1.61	1.35	2.59
40	1	80	22.4609	0	0	0	0	0	0	0	3	0	G/C	C/T	T/T	G/A	C/G	C/C	C/C	4.54	4.14	0.5	1.5	2.5
158	2	64	20.5078	1	1	0	0	1	0	0	3	0	C/C	C/C	T/T	G/A	G/G	C/T	C/A	3.6	5.38	1.41	1.46	3.59
289	2	64	30.4438	0	1	0	0	0	0	0	3	0	G/G	T/T	C/T	G/G	G/G	T/T	A/A	5.15	8.53	1.89	2.16	6.03
698	1	68	25.8166	0	0	0	0	0	0	0	3	0	G/C	C/T	C/T	G/G	G/G	C/T	C/A	5	5.49	1.51	1.56	2.67
654	2	58	22.0386	0	0	0	0	0	0	0	3	0	G/C	C/T	T/T	G/G	G/G	T/T	A/A	5.97	5.85	1.85	1.41	4.32
446	1	61	31.6263	0	0	0	0	0	0	1	1	1	G/C	C/C	T/T	G/G	G/G	C/C	C/C	7.07	5.45	1.79	1.12	3.96
342	1	60	22.4913	0	0	0	0	0	0	0	3	1	G/C	C/C	T/T	G/G	G/G	C/C	C/C	4.17	5.28	2.12	1	3.98
890	2	61	26.0262	0	0	0	1	0	0	0	3	0	G/C	C/C	T/T	G/G	G/G	C/C	C/C	5.98	4.67	1.6	1.49	2.5
692	2	66	27.6888	0	1	0	0	0	0	0	3	0	G/C	C/T	T/T	G/G	C/G	C/T	C/C	5.58	5.35	2.19	1.45	3.18
689	2	69	26.0262	0	1	0	0	0	0	0	2	1	G/C	C/T	C/T	G/G	C/G	C/T	C/A	4.78	4.71	1.65	1.18	2.76
884	2	61	28.5375	1	0	1	0	0	0	0	1	0	G/C	C/C	T/T	G/G	G/G	T/T	A/A	6.59	8.15	3.12	1.63	5.04
348	1	69	25.9516	0	0	0	0	0	0	1	3	1	G/C	C/T	T/T	G/G	C/C	C/C	C/C	4.01	5.26	1.32	1.25	3.64
226	1	60	29.0006	1	1	0	0	0	0	0	2	0	G/G	C/T	T/T	G/A	G/G	C/T	C/A	5.22	3.26	0.88	1.04	2.15
205	2	67	21.6311	0	0	0	0	0	0	0	3	0	G/C	T/T	C/T	G/G	C/G	C/T	C/C	4.2	4.68	0.59	1.34	3.39
479	1	66	23.9395	0	0	0	0	0	0	1	0	1	G/G	T/T	T/T	G/G	G/G	C/T	C/A	5.53	6.79	1.94	1.21	5.46
864	2	72	27.993	1	0	0	0	0	0	0	3	0	G/G	T/T	C/T	G/G	G/G	C/T	C/A	4.47	6.4	1.18	1.52	3.7
529	2	71	25.9695	0	0	0	0	1	0	0	3	1	G/G	T/T	C/T	G/G	G/G	C/T	C/A	4.68	5.25	2.81	1.45	3.35
674	2	65	27.7671	0	0	0	0	0	0	0	2	0	G/C	C/T	C/T	G/G	C/G	C/T	C/A	5.28	5.3	2.77	1.16	3.08
42	2	66	19.487	0	0	1	0	0	0	0	0	1	G/G	C/T	T/T	G/A	G/G	C/C	C/C	4.44	4.12	0.57	2.26	1.66
666	1	67	24.8016	1	0	0	0	0	0	1	3	1	C/C	C/C	T/T	G/G	C/G	C/C	C/C	4.58	3.84	1.73	1.2	2.15
443	1	67	24.2424	0	0	0	0	0	0	1	1	1	G/G	T/T	T/T	G/A	G/G	C/C	C/C	4.77	4.82	1.19	1.36	3.03
466	1	66	20.9572	0	0	0	0	0	0	0	3	1	C/C	C/C	T/T	G/A	C/G	T/T	A/A	5.44	6.2	0.94	1.75	4.55
660	2	72	33.2031	0	0	0	0	0	0	0	2	1	G/C	T/T	C/T	A/A	G/G	T/T	A/A	4.89	3.87	1.17	1.22	1.96
231	2	62	24.974	0	0	0	0	0	0	0	1	0	C/C	C/T	C/T	G/G	C/G	C/T	C/A	4.15	6.8	2.33	1.5	5.05
220	2	65	22.4813	0	0	0	0	0	0	0	3	0	G/C	C/T	T/T	G/G	G/G	T/T	A/A	5.51	5.06	1.12	1.23	3.48
679	2	83	24.974	0	1	1	1	0	0	0	3	0	G/C	C/T	T/T	G/A	C/G	C/T	C/A	4.69	4.12	0.64	1.42	1.63
301	1	65	18.7109	0	0	0	0	0	0	1	3	1	C/C	C/T	C/T	A/A	C/C	C/T	C/C	3.75	3.84	0.78	1.58	2.04
598	1	60	28.0863	0	0	0	0	0	0	1	2	0	G/C	C/T	T/T	G/G	C/G	C/T	C/A	7.22	5.02	1.92	1.31	3.56
873	2	66	23.4952	1	1	1	0	1	0	0	1	0	G/C	C/C	T/T	G/A	C/G	C/C	C/C	6.1	5.82	2.25	1.48	3.41
13	2	60	26.5625	1	0	0	0	1	0	0	0	0	C/C	C/T	C/T	G/G	G/G	C/C	C/C	5.3	5.15	2.34	1.47	3.62
58	2	72	20.3244	0	0	0	0	0	0	0	3	0	G/C	T/T	C/T	A/A	G/G	T/T	C/C	4.07	4.89	1.11	1.37	3.28
726	1	80	25.2174	0	0	1	0	0	0	0	3	1	G/C	C/C	T/T	G/G	G/G	C/T	C/A	6.25	5.45	0.65	1.8	2.61
326	2	73	26.0375	0	1	0	0	0	0	0	3	0	G/C	C/T	T/T	G/G	G/G	T/T	A/A	6.35	4.04	0.91	1.41	2.36
473	2	59	24.6094	0	1	0	0	0	0	1	3	0	G/C	C/T	C/T	G/G	G/G	T/T	A/A	4.66	5.05	2.05	1.3	3.53
89	2	65	26.0262	1	1	0	0	0	0	0	3	0	G/C	C/C	T/T	G/G	G/G	C/C	C/C	4.43	5.21	1.48	1.47	3.44
532	2	66	22.0386	0	1	0	0	0	0	0	3	0	G/G	C/T	T/T	G/G	G/G	C/T	C/A	7.39	8.04	4.63	1.21	6.23
588	2	65	25.6369	1	0	0	0	0	0	0	3	0	C/C	T/T	C/T	A/A	G/G	C/C	C/C	5.31	5.49	1.7	1.72	3.54
157	2	65	28.2284	0	1	1	0	0	0	0	3	0	G/G	T/T	C/C	G/A	C/G	C/T	C/A	4.03	5.06	1.76	1.3	3.21
540	2	63	23.5304	0	1	0	0	0	0	0	1	0	G/C	C/T	T/T	G/G	G/G	C/C	C/C	5.71	4.66	2.06	1.13	3.2
426	1	70	22.5981	1	1	0	0	0	0	1	1	0	G/C	T/T	T/T	G/A	G/G	C/C	C/C	4.65	5.08	0.87	1.82	2.89
428	1	62	22.2753	0	1	0	0	0	0	0	3	1	G/G	T/T	T/T	G/G	G/G	T/T	C/A	4.18	3.76	1.9	1.45	1.73
591	1	63	27.3356	1	1	0	0	0	0	0	3	0	G/C	C/T	C/T	G/A	C/C	C/T	C/A	5.58	3.32	2.75	0.98	2.07
743	2	73	21.875	0	1	0	0	0	0	0	3	0	G/G	T/T	T/T	G/G	G/G	C/T	C/A	5.43	5.45	1.64	1.83	2.98
548	2	60	23.7332	0	1	0	0	0	0	0	2	0	G/G	C/T	T/T	G/A	G/G	C/T	C/A	5.14	5.22	3.08	1.43	3.28
14	2	68	32.3685	1	1	0	0	1	0	0	3	0	C/C	C/T	T/T	G/A	G/G	C/T	C/A	6.62	4.99	3.4	1.14	3.08
498	1	67	31.21	0	1	0	0	0	0	0	3	0	G/C	T/T	C/T	G/A	C/G	T/T	A/A	4.95	3.74	0.81	1.09	2.36
469	2	64	23.4375	0	1	0	0	0	0	0	3	0	G/C	T/T	C/T	G/A	C/G	C/T	C/A	5.71	3.07	1.06	1.33	1.51
427	1	63	23.6652	0	0	0	0	0	0	1	2	0	G/G	C/T	T/T	G/G	G/G	T/T	C/A	4.61	4.04	2	1.14	2.26
1002	2	60	27.1816	0	0	0	0	0	0	0	3	0	G/C	C/T	C/T	G/A	G/G	C/T	C/A	7.48	6.28	1.24	1.36	4.31
294	2	70	26.8977	0	1	0	0	0	0	0	1	0	C/C	C/T	C/T	G/G	G/G	T/T	A/A	4.1	5.04	1.32	1.62	2.91
605	1	61	24.1115	0	1	0	1	0	0	0	3	0	G/C	C/T	C/T	G/A	G/G	C/C	C/C	5.12	4.03	2.15	1.16	2.42
417	2	60	37.223	1	0	0	0	0	0	0	3	1	G/C	C/T	T/T	G/A	G/G	T/T	A/A	4.85	4.21	1.21	1.23	2.82
233	2	76	25.8876	0	1	1	0	1	0	0	2	0	C/C	T/T	C/T	G/G	G/G	T/T	A/A	8.17	3.83	2.53	1.11	2.55
607	1	71	23.7812	0	0	0	0	0	0	0	3	1	G/C	T/T	C/T	G/A	G/G	C/T	C/C	5.37	5.51	3.02	1.29	3.31
562	1	60	27.6817	1	1	0	0	0	0	1	2	1	C/C	T/T	C/C	A/A	G/G	C/T	C/A	6.7	5.04	1.12	1.47	3.48
33	2	59	23.8281	1	0	0	0	0	0	0	0	0	G/C	C/T	T/T	G/A	C/G	C/T	C/A	4.75	6.05	1.87	1.42	4.34
200	1	63	21.2245	0	1	0	0	0	0	1	0	1	C/C	C/T	T/T	A/A	G/G	C/C	C/C	5.65	5.16	1.7	1.58	3.75
600	2	67	19.5312	0	0	0	0	0	0	0	3	1	G/G	C/T	C/T	G/A	G/G	T/T	A/A	5.64	5.21	1.04	1.95	2.82
561	2	59	19.4771	1	0	0	0	0	0	0	3	1	C/C	C/C	T/T	G/G	C/G	C/C	C/C	5.46	6.58	0.88	1.46	5.08
587	2	65	37.8906	0	1	0	0	0	0	0	1	0	G/G	C/C	T/T	A/A	G/G	C/T	C/A	6.9	5.86	5.87	0.99	3.86
18	2	63	20.0046	0	0	0	0	0	0	0	3	0	C/C	C/T	T/T	G/G	C/G	C/T	C/A	4.41	4.57	0.6	2.06	2.29
323	1	60	25.3086	0	1	0	0	0	0	0	3	0	C/C	C/T	C/T	G/G	G/G	C/T	C/A	4.57	3.87	0.99	1.08	2.54
725	2	59	26.5643	0	0	0	0	0	0	0	3	0	G/G	C/T	T/T	G/G	G/G	C/T	C/C	5.25	6.1	2.12	1.31	3.31
491	2	64	31.1111	0	1	0	0	0	0	0	3	0	G/G	T/T	C/T	G/A	C/G	C/T	C/C	7.03	5.01	1.28	1.2	3.64
352	2	67	24.8358	1	1	1	0	0	0	0	3	0	C/C	C/T	C/T	G/G	G/G	C/T	C/A	5.13	4.81	1.66	1.16	3.5
221	1	68	24.4646	1	1	1	1	0	0	0	2	0	G/C	C/T	C/T	G/A	C/G	T/T	C/A	3.84	2.97	0.72	1.34	1.56
51	2	68	27.0538	0	1	0	0	0	0	0	3	0	C/C	C/T	C/T	G/G	G/G	C/T	C/A	4.89	4.53	1.7	1.51	2.84
793	2	67	26.5625	0	0	0	0	0	0	0	3	1	G/C	C/C	T/T	G/G	C/G	T/T	C/A	4.25	5.05	1.66	1.62	2.94
677	2	67	26.4024	0	0	0	0	0	0	0	3	0	C/C	C/C	T/T	G/G	G/G	C/C	C/C	5.03	3.64	1.21	1.42	1.43
237	2	63	24.5089	0	0	0	0	0	0	0	1	0	C/C	C/T	T/T	G/G	G/G	C/C	C/C	3.63	4.2	1.62	1.32	2.96
177	1	68	26.0262	0	0	0	0	0	0	0	3	1	G/G	C/C	T/T	G/G	G/G	C/C	C/C	3.73	4.5	1.26	1.13	3.13
62	2	72	24.4444	1	1	1	0	1	0	1	3	0	G/C	C/T	C/T	G/A	C/G	C/C	C/C	3.79	4.9	1.62	1.81	2.95
543	1	60	27.0416	0	0	0	0	0	0	0	2	1	G/G	C/T	T/T	G/G	G/G	C/T	C/A	8.82	4.51	1.15	1.5	1.87
345	1	61	27.6817	0	0	1	0	0	0	0	3	0	G/G	T/T	T/T	G/A	C/G	C/T	C/A	3.87	4.93	1.29	1.22	3.64
546	2	59	27.5482	0	1	0	0	0	0	0	3	1	G/G	C/T	T/T	G/A	C/G	C/C	C/C	5.76	4.49	1.38	1.07	2.94
344	1	66	27.6817	0	1	0	0	0	0	0	1	0	G/C	T/T	C/T	G/A	C/G	C/T	C/A	4.31	4.02	1.66	0.93	2.74
185	2	67	27.6888	0	0	0	0	0	0	0	0	0	G/G	C/T	T/T	G/G	C/G	T/T	A/A	5.66	5.69	1.52	1.01	4.67
454	2	74	24.5243	0	0	0	0	0	0	0	3	0	C/C	C/T	C/T	G/G	C/G	C/T	C/C	4.87	5.75	0.94	1.35	4.19
555	2	71	24.5243	0	0	0	0	0	0	0	3	0	G/C	C/C	T/T	G/G	C/G	C/T	C/A	5.05	5.56	0.85	1.68	3.64
371	1	64	25.9516	0	1	0	0	1	0	1	3	0	G/C	T/T	C/T	G/G	G/G	T/T	C/A	5	3.22	0.78	1.32	1.8
652	2	69	25.7657	0	0	0	0	0	0	0	3	1	C/C	T/T	C/C	G/G	G/G	C/C	C/C	6.73	4.58	4.08	1.29	2.25
4	2	67	23.9188	1	1	0	0	0	0	0	2	0	C/C	C/C	T/T	G/G	C/G	C/T	C/A	4.95	5.24	2.09	1.32	3.67
794	2	61	27.4762	0	1	0	0	0	0	0	3	0	G/G	C/C	T/T	G/A	C/C	C/T	C/A	5.62	4.49	2.45	1.46	2.24
300	2	64	31.1111	0	0	0	0	0	0	0	3	0	G/G	T/T	C/T	G/G	G/G	C/C	C/C	6.58	5.75	1.74	1.33	4.32
489	1	60	23.1834	1	0	0	0	0	0	0	2	1	G/C	T/T	C/T	G/G	C/G	T/T	C/A	5.16	6.4	1.03	1.5	4.76
761	2	71	19.4141	0	0	0	0	0	0	0	3	0	G/G	T/T	C/T	G/G	G/G	C/T	C/A	5.25	5.13	0.61	1.94	2.74
745	2	73	28.9062	1	1	1	0	0	0	0	3	0	C/C	C/T	T/T	G/A	G/G	C/C	C/C	5.9	4.83	3.09	1.5	2.45
130	2	65	29.7609	1	1	0	0	0	0	0	3	0	G/C	C/C	T/T	G/A	G/G	C/T	C/A	5.22	5.23	1.9	1.51	3.43
783	2	62	31.0797	1	1	0	1	0	0	0	3	1	G/C	C/T	C/T	G/G	C/G	C/T	C/C	6.17	5.92	0.86	2.11	3.09
658	2	62	29.5159	1	1	0	0	0	0	0	3	0	C/C	T/T	T/T	A/A	G/G	C/C	C/C	5.86	3.79	1.39	1.11	2.45
159	2	70	28.9062	0	0	1	0	0	0	0	3	0	C/C	C/T	C/T	G/G	C/G	C/T	C/A	4.03	5.71	1.66	1.42	4.05
20	2	61	20.202	1	0	0	0	0	0	0	1	1	G/C	T/T	C/T	G/G	C/G	C/T	C/A	4.27	5.17	1.04	1.91	2.92
107	1	63	21.6049	0	1	0	0	0	0	0	3	0	C/C	T/T	C/C	G/G	G/G	C/C	C/C	4.25	3.81	1.31	0.91	2.56
214	2	77	27.0552	0	1	0	0	0	0	0	3	0	G/C	C/T	T/T	G/A	G/G	C/T	C/A	4.44	5.51	1.91	1.43	3.71
313	2	64	27.0552	0	0	0	0	0	0	0	3	0	G/G	C/T	T/T	A/A	G/G	C/T	C/C	3.31	3.12	2.36	0.89	1.38
280	2	68	29.0006	1	1	1	0	1	0	0	1	0	C/C	C/C	T/T	G/A	C/G	C/T	C/A	4.68	6.28	1.15	1.18	5.08
182	2	66	28.5467	0	1	0	0	0	0	0	3	0	C/C	C/C	T/T	G/G	G/G	C/C	C/C	4.95	4.97	2.04	1.09	3.65
514	1	67	23.5102	0	1	0	0	0	0	1	1	0	C/C	T/T	C/C	G/G	G/G	T/T	C/A	5.24	5.05	1.25	0.94	3.5
207	2	59	26.2596	1	1	0	0	0	0	0	1	1	G/C	C/C	T/T	G/G	C/G	C/T	C/A	4.72	5.9	1.66	1.33	4.54
550	2	59	22.2656	0	0	0	0	0	0	0	3	0	G/G	T/T	C/T	G/G	G/G	C/T	C/A	5.87	5.77	3.03	1.23	3.91
400	2	64	28.6851	0	1	1	0	0	0	0	3	0	C/C	C/C	T/T	G/G	G/G	C/T	C/C	5.21	3.66	0.8	1.11	2.54
596	2	58	24.6548	0	1	0	0	0	0	0	3	0	G/C	C/T	T/T	G/G	C/G	C/T	C/C	5.89	4.26	2.28	1.21	2.82
554	2	76	19.3962	0	0	0	0	0	0	1	3	0	G/G	T/T	C/T	G/G	G/G	C/C	C/C	7.62	4.75	0.73	1.79	2.67
244	2	71	28.9062	0	0	0	0	0	0	0	3	0	G/C	C/T	T/T	G/G	C/G	C/C	C/C	4.87	6.22	2.1	1.38	4.9
385	2	67	22.8928	0	1	0	0	1	0	0	0	0	G/G	T/T	C/T	G/G	G/G	C/C	C/C	4.51	4.26	1.3	1.59	2.5
625	2	65	30.0621	1	0	0	0	0	0	0	3	0	G/G	T/T	T/T	G/G	C/G	C/T	C/A	6.37	5.29	7.67	1.06	2.45
862	1	71	25.0135	0	0	0	0	0	0	1	3	1	G/C	T/T	C/T	G/G	G/G	C/T	C/A	7.23	6.09	1.16	1.74	2.93
375	2	59	22.3757	0	1	0	0	0	0	0	1	0	G/G	T/T	T/T	G/G	G/G	C/T	C/A	4.83	5.36	2.2	0.98	4.24
669	2	75	22.1893	0	0	0	0	0	0	0	3	0	G/G	C/T	C/T	A/A	C/G	C/T	C/A	5.64	6.02	1.44	1.77	3.4
250	2	67	21.6413	1	1	0	0	0	0	0	0	0	G/C	C/T	T/T	G/G	G/G	T/T	A/A	4.18	5.51	1.3	1.75	3.66
634	1	64	24.7721	0	0	0	0	0	0	0	3	0	C/C	C/T	C/T	G/G	G/G	C/C	C/C	6.68	4.12	3.76	1.11	2.23
516	2	59	22.1003	1	0	0	0	0	0	0	3	0	G/C	T/T	C/C	G/G	C/C	C/C	C/C	4.64	4.56	3.3	1.32	2.5
338	1	67	24.2215	0	0	0	0	0	0	0	1	0	C/C	C/C	T/T	G/G	G/G	T/T	A/A	3.51	3.4	2.59	0.77	1.86
526	1	70	21.9713	0	1	0	0	0	0	0	3	1	G/C	C/T	T/T	G/G	G/G	C/T	C/A	11.14	5.52	1.99	1.33	4
128	2	60	26.2227	1	1	0	0	0	0	0	2	0	G/C	T/T	C/T	G/A	G/G	C/T	C/A	4.62	6.21	3.23	1.19	4.35
472	1	66	29.0533	0	0	0	0	0	0	1	3	1	C/C	C/T	C/T	G/G	G/G	C/T	C/A	8.16	4.98	0.87	1.03	3.88
247	2	74	27.3438	0	1	1	0	1	0	0	1	0	G/C	T/T	C/T	G/A	C/G	T/T	C/A	4.42	4.42	2.08	1.02	3.13
54	2	78	23.3355	0	0	0	0	0	0	0	1	0	C/C	C/T	C/T	G/G	C/G	T/T	A/A	4.52	5.62	1.58	1.3	4.04
624	2	67	30.0433	1	0	0	0	0	0	0	3	0	C/C	C/T	C/T	G/A	G/G	C/T	C/A	6.04	4.05	2.06	1.18	2.14
818	1	64	23.5294	0	0	0	0	0	0	1	3	0	G/G	C/T	T/T	G/G	G/G	C/T	C/A	6.25	5.66	1.26	1.99	3.02
680	2	80	22.5183	0	0	0	0	0	0	0	3	1	G/G	C/C	T/T	G/G	C/G	C/T	C/A	5.4	4.64	2.57	1.63	2.24
274	1	73	21.7181	0	0	1	0	1	0	0	3	0	C/C	T/T	C/C	G/G	G/G	C/T	C/A	3.6	5.45	1.13	0.91	4.11
124	1	67	29.4118	0	1	1	0	1	0	0	3	1	C/C	C/T	T/T	G/G	G/G	C/C	C/C	4.68	4.77	1.48	1.25	3.1
594	1	62	26.0276	0	1	0	0	0	0	0	3	0	C/C	C/C	T/T	G/A	G/G	C/C	C/C	5.31	6	7.45	1	3.41
749	1	70	20.5151	1	1	0	0	0	0	0	3	1	G/C	C/T	T/T	G/G	G/G	C/T	C/A	5.79	5.65	1.12	1.26	3.82
223	1	72	22.3081	1	1	0	1	0	0	0	3	1	C/C	C/C	T/T	G/A	G/G	T/T	A/A	4.61	4.75	1.55	1.48	2.91
560	2	66	21.5045	1	1	0	0	0	0	0	3	0	G/C	T/T	C/C	G/G	C/G	C/C	C/C	5.33	3.85	1.51	1.43	2.23
722	2	79	27.5556	1	0	0	0	0	0	0	0	1	C/C	C/C	T/T	G/G	G/G	C/C	C/C	6.1	6.38	3.29	1.5	3.12
86	2	72	27.3438	0	1	0	1	0	0	0	1	1	G/C	C/C	T/T	A/A	C/G	T/T	C/A	4.87	3.96	1.35	1.38	2.2
631	1	64	25.8166	1	0	1	0	0	0	0	2	1	C/C	C/C	T/T	G/G	C/G	C/T	C/A	7.1	4.74	1.11	1.75	3.08
458	1	59	26.0262	0	0	0	0	0	0	1	0	0	G/G	T/T	T/T	G/A	C/G	T/T	A/A	5.76	5.04	1.25	1.09	3.7
409	2	61	20.8117	0	0	0	0	0	0	0	3	0	G/C	C/C	T/T	G/G	C/G	C/T	C/A	5.02	7.15	2.14	1.9	5.11
228	2	59	21.0938	0	0	0	0	0	0	0	1	0	G/C	T/T	C/T	G/A	G/G	C/T	C/A	4.1	3.65	1.86	0.9	2.52
372	1	67	20.7476	0	0	0	0	0	0	1	0	1	G/C	C/T	C/T	A/A	G/G	C/T	C/A	4.93	5.51	0.6	2.74	2.52
476	2	59	25.4028	0	1	1	0	0	0	0	3	0	C/C	C/C	T/T	A/A	C/G	T/T	A/A	4.35	5.45	1.31	1.33	4.16
702	2	62	26.1427	0	0	0	0	0	0	0	3	0	C/C	C/T	C/T	G/G	G/G	T/T	C/A	5.74	5.7	1.55	1.72	2.68
104	1	62	26.1224	1	0	0	0	0	0	1	0	1	C/C	C/T	C/T	G/G	G/G	T/T	C/A	4.78	4.89	4.17	0.85	3.13
392	2	64	30.0433	1	1	0	0	0	0	0	1	1	G/C	C/T	C/T	G/A	G/G	C/T	C/A	6.87	4.99	0.81	1.2	3.76
114	1	67	21.2031	0	0	0	0	0	0	0	3	0	G/C	C/T	C/T	A/A	C/G	C/T	C/A	4.81	5.71	0.69	1.51	3.69
672	2	62	19.5556	0	0	0	0	0	0	0	3	0	G/G	C/T	C/T	A/A	G/G	C/T	C/C	4.69	4.84	1.99	1.54	3.24
527	1	71	19.047	0	0	1	0	0	0	1	3	1	G/C	C/T	T/T	G/G	G/G	C/T	C/A	5.14	4.4	0.41	1.55	2.64
435	2	64	28.9341	0	0	1	0	0	0	0	1	0	G/C	C/C	T/T	G/G	C/G	C/T	C/A	4.93	5.54	0.95	1.54	3.59
11	1	66	28.7347	0	1	0	0	0	0	1	2	1	G/C	C/T	T/T	G/A	C/G	T/T	A/A	5.5	5.31	0.95	1.16	4.06
80	1	63	25.7117	0	1	0	0	0	0	0	3	0	C/C	T/T	C/C	G/G	G/G	C/T	C/A	3.66	4.2	1.03	0.97	2.87
171	1	70	25.9516	0	1	0	0	0	0	0	3	1	G/C	C/C	T/T	G/A	G/G	T/T	C/A	4.22	4.79	0.64	1.11	3.41
308	2	68	26.8386	1	0	0	0	0	0	0	3	0	G/C	C/C	T/T	G/A	C/G	C/T	C/A	3.5	5.02	1	1.57	3.19
595	2	60	25.721	0	0	0	0	0	1	0	3	1	C/C	C/T	C/T	G/A	G/G	C/C	C/C	5.46	4.68	1	1.12	2.81
174	2	69	25.8876	1	1	0	0	0	1	0	2	0	G/C	T/T	T/T	G/G	G/G	T/T	A/A	4.21	2.93	1.16	1	1.67
932	1	78	25.9516	0	1	0	1	0	1	1	3	1	C/C	C/T	C/T	G/A	C/G	C/T	C/C	10.07	5.18	6.74	1.3	1.93
381	2	60	26.6728	0	1	0	0	0	1	0	3	0	G/C	T/T	C/T	G/G	G/G	T/T	C/A	6.67	4.84	1.3	1.36	3.42
411	2	71	23.9512	0	1	1	0	0	1	0	1	0	C/C	C/T	C/T	G/A	C/G	C/C	C/C	6.54	6.79	0.75	1.93	4.87
519	2	63	23.03	1	1	1	0	0	1	0	1	0	G/G	T/T	T/T	G/G	C/G	C/C	C/C	8.32	5.46	1.15	1.8	3.35
645	2	70	25.8478	0	0	0	0	0	1	0	3	0	G/G	C/T	T/T	G/A	G/G	C/T	C/A	12.62	5.03	2.9	1.27	3.47
462	2	67	25.7202	1	1	0	0	0	1	0	3	0	C/C	C/C	T/T	G/A	G/G	T/T	A/A	9.6	6.1	2.22	0.83	4.82
258	1	67	24.2215	0	0	1	0	0	1	0	3	0	C/C	C/C	T/T	G/G	G/G	C/C	C/C	6.31	3.86	1.36	0.86	2.73
178	1	67	23.9869	0	1	1	0	1	1	1	2	0	G/G	T/T	C/T	G/G	C/G	C/T	C/A	6.06	4.24	2.43	0.73	3.12
329	2	60	25.2994	1	1	1	0	1	1	0	3	0	G/C	C/T	T/T	G/G	G/G	C/T	C/A	5.54	4.28	1.62	1.39	2.67
545	2	58	20.0288	0	0	0	0	0	1	0	3	0	C/C	C/C	T/T	G/A	G/G	C/T	C/A	8.7	5.81	0.85	1.58	3.93
778	2	75	21.4844	0	1	0	0	0	1	0	3	0	G/C	C/T	C/T	G/A	G/G	C/T	C/A	12.11	8.84	1.22	1.46	6.79
246	2	62	21.7778	0	1	0	0	0	1	0	3	0	C/C	C/T	C/T	G/G	G/G	C/T	C/A	4.3	4.07	0.78	1.46	2.51
383	2	76	22.7694	0	1	1	0	0	1	0	3	0	G/C	C/T	T/T	G/A	C/G	C/T	C/C	7.48	4.64	0.98	1.76	2.75
253	2	74	24.0346	1	1	0	0	0	1	1	3	0	G/G	C/C	T/T	G/G	G/G	C/T	C/A	5.74	9.31	3.54	1.59	7.34
558	2	62	26.0276	1	1	1	0	0	1	0	2	0	G/C	T/T	C/C	G/G	C/G	C/T	C/A	7.2	4.61	1.49	1.29	2.36
936	1	63	24.9135	1	1	0	1	0	1	0	3	0	C/C	C/C	T/T	G/G	C/G	C/T	C/A	7.64	5.65	2.23	1.25	3.47
123	2	65	24.7676	1	1	0	0	0	1	0	3	0	C/C	C/T	C/T	G/A	G/G	T/T	A/A	4.83	4.81	1.85	1.13	3.46
834	2	59	26.2336	1	1	1	0	0	1	0	3	0	G/C	C/T	T/T	G/A	C/G	C/T	C/A	6.42	7.47	1.34	1.72	4.63
208	1	78	17.9012	0	0	0	0	0	1	0	3	0	G/C	C/T	C/T	G/G	G/G	C/C	C/C	6.59	4.98	2.41	0.94	3.65
53	1	66	26.1224	0	1	0	0	1	1	0	2	0	C/C	C/C	T/T	G/A	C/G	T/T	A/A	6.37	4.97	1.55	1.15	3.42
390	2	65	26.5625	1	1	1	0	0	1	0	3	0	C/C	C/T	C/T	G/A	C/G	T/T	A/A	5.41	4.6	1.79	1.43	3.11
865	1	61	30.4218	1	1	0	0	0	1	1	0	1	G/C	T/T	C/C	G/A	C/G	C/T	C/A	12.39	6	1.9	1.12	3.52
646	1	68	22.3094	0	0	0	0	0	1	1	3	1	G/G	T/T	C/T	G/A	G/G	C/T	C/A	10.96	4.34	1.75	1.39	2.77
206	1	67	26.2596	1	0	0	0	0	1	1	3	0	G/C	C/C	T/T	G/G	C/G	T/T	C/A	9.31	5.68	4.61	0.82	4.24
893	1	71	29.34	1	1	0	1	0	1	0	3	1	G/C	T/T	C/T	G/A	G/G	C/T	C/A	8.09	3.35	1.65	1.2	1.52
792	1	70	29.0174	0	1	1	0	0	1	0	3	1	C/C	C/C	T/T	A/A	G/G	C/T	C/A	6.82	3.9	1.36	1.24	2.19
772	2	66	30.8444	1	1	1	0	0	1	0	0	0	C/C	C/T	C/T	G/G	C/G	C/C	C/C	6.01	5.28	3.83	1.36	2.97
623	2	62	21.7555	0	0	0	0	0	1	0	3	0	G/G	T/T	T/T	G/A	G/G	T/T	A/A	5.81	3.89	0.58	1.44	2.54
39	1	69	24.7934	0	0	0	0	0	1	0	3	1	G/C	C/T	C/T	G/G	G/G	C/T	C/A	7.18	4.06	0.96	1.36	2.12
17	2	60	25.5296	0	0	0	0	0	1	0	0	1	G/C	C/T	T/T	G/G	C/G	T/T	C/A	7	5.46	1.53	1.06	4.12
55	2	78	23.7118	0	1	0	0	1	1	0	3	0	G/G	T/T	C/T	G/G	C/G	C/T	C/C	4.01	4.42	1.59	1.37	2.76
398	2	65	23.7332	1	1	0	0	0	1	0	3	0	G/C	C/C	T/T	G/G	C/G	T/T	A/A	14.82	5.6	0.99	1.97	3.69
259	2	71	25.2174	0	0	0	0	0	1	0	1	0	C/C	C/C	T/T	G/A	G/G	C/C	C/C	6.93	5.36	1.47	1.27	3.83
643	2	58	22.2656	0	0	1	0	0	1	0	1	0	G/C	C/T	C/T	G/G	G/G	C/C	C/C	11.78	5.82	2.09	1.34	4.28
249	2	74	26.5625	1	1	0	0	0	1	0	3	0	C/C	T/T	C/C	G/G	G/G	C/T	C/A	5.41	5.43	1.69	1.07	4.46
938	1	64	24.6097	1	0	0	0	0	1	1	3	0	G/G	C/T	T/T	G/A	C/G	C/C	C/C	6.38	3.54	0.89	1.11	1.91
557	1	69	23.8751	1	1	1	0	1	1	0	3	0	G/C	T/T	T/T	G/A	C/G	C/T	C/A	5.23	3.07	1.16	0.96	1.91
665	2	69	24.5675	1	1	0	0	0	1	0	3	1	G/G	C/T	C/T	G/G	G/G	T/T	A/A	4.72	3.06	2.68	0.84	1.29
573	2	77	28.4444	0	0	0	0	0	1	0	2	0	C/C	C/T	C/T	G/G	G/G	C/T	C/A	5.39	5.18	1.19	1.52	3.4
138	2	70	22.0317	1	0	0	0	0	1	0	3	0	G/G	T/T	T/T	G/G	G/G	C/T	C/A	5.77	5.5	0.83	2.06	3.15
187	1	66	22.4059	1	0	0	1	0	1	0	1	0	G/C	C/T	C/T	G/A	C/G	C/C	C/C	6.34	3.3	0.61	1.41	1.76
468	1	66	24.0346	0	1	0	0	0	1	0	0	1	G/C	C/C	T/T	G/A	G/G	C/C	C/C	6.56	5.65	0.82	1.41	3.95
311	2	69	26.6667	0	1	1	0	1	1	0	3	0	C/C	T/T	C/C	G/G	G/G	C/C	C/C	4.36	3.32	1.56	1.11	1.84
681	2	70	27.3438	0	0	0	0	0	1	0	3	0	G/C	T/T	C/T	G/G	G/G	T/T	A/A	8.83	4.05	2.61	1.33	2.11
647	2	66	28.9062	0	0	1	0	0	1	1	3	0	G/C	C/C	T/T	G/A	C/G	T/T	A/A	13.66	4.66	7.04	0.89	2.8
45	2	73	26.2227	0	1	1	0	1	1	0	3	0	G/G	T/T	C/T	G/G	G/G	C/T	C/A	9.29	3.38	1.59	1.13	3.61
218	2	66	21.7778	0	1	1	0	1	1	0	2	0	C/C	C/T	C/T	G/G	G/G	C/T	C/A	5.45	4.46	1.23	1.42	2.8
230	2	58	23.1247	1	1	0	0	0	1	0	2	0	C/C	C/T	C/T	G/G	G/G	C/T	C/A	5.42	5.91	1.28	1.5	4.55
356	2	60	22.5827	0	0	0	0	0	1	0	3	0	G/C	T/T	C/C	G/G	G/G	T/T	C/A	5.37	6.11	1.58	1.44	4.56
542	1	59	22.8571	0	0	0	0	0	1	1	3	0	G/G	T/T	C/T	G/A	G/G	T/T	C/A	6.95	4.78	1.09	1.12	3.71
810	1	63	29.2415	0	1	0	0	0	1	0	0	0	G/C	C/T	C/T	G/G	G/G	C/T	C/A	6.91	4.36	1.57	0.96	2.79
306	1	63	23.3887	1	1	0	1	0	1	1	3	0	C/C	C/T	C/T	G/G	G/G	C/T	C/A	4.24	5.64	1.15	1.08	4.4
850	2	66	23.2335	1	1	0	0	0	1	0	0	1	G/C	C/C	T/T	G/A	G/G	T/T	A/A	7.88	6.74	2.13	1.69	3.08
354	2	63	20.9566	1	1	1	0	1	1	0	3	0	G/G	T/T	C/C	G/A	G/G	T/T	C/A	4.26	5.17	0.76	1.44	3.54
444	2	59	21.875	1	1	0	0	1	1	0	1	1	G/C	C/C	T/T	G/G	G/G	T/T	A/A	11.93	4.05	1.3	1.38	2.42
551	2	73	30.1103	1	1	1	0	0	1	0	3	0	G/C	C/T	C/T	G/A	C/G	C/C	C/C	6.75	4.28	4.02	1.16	2.63
708	2	68	20.9572	0	0	0	0	0	1	0	3	0	C/C	C/T	C/T	G/G	C/G	C/T	C/A	6.82	5.98	1.75	1.23	3.47
777	2	74	24.5603	0	1	0	1	0	1	0	3	0	C/C	C/C	T/T	G/G	C/C	C/T	C/A	9.68	6.27	1.27	1.73	3.86
754	2	70	21.875	0	0	1	0	0	1	0	3	0	G/G	C/T	T/T	G/A	C/G	C/T	C/A	5.64	3.08	1.23	1.2	1.55
35	1	61	24.5089	0	0	0	0	1	1	1	3	1	C/C	C/C	T/T	G/G	G/G	T/T	A/A	7.83	5.63	2.55	1.46	3.57
75	1	66	23.5294	1	1	1	0	0	1	0	3	0	G/C	C/T	C/T	G/G	C/G	T/T	C/A	3.94	5.81	1.79	1.12	4.34
118	2	68	23.833	1	1	0	0	0	1	0	3	0	G/C	C/C	T/T	G/G	C/G	T/T	A/A	5.83	3.6	1.2	1.26	2.06
119	2	63	25.2994	0	1	0	0	0	1	0	3	0	G/G	C/T	C/T	G/G	C/G	C/T	C/C	15.01	5.15	1.09	1.36	3.7
786	1	65	23.8751	1	1	1	0	0	1	1	3	0	G/C	C/C	T/T	G/G	G/G	C/C	C/C	5.82	4.03	2.27	1.15	2.37
162	2	62	23.0469	0	1	0	0	0	1	0	3	0	G/C	C/T	T/T	G/A	G/G	C/T	C/C	4.82	4.56	1.39	1.03	3.02
664	2	63	29.9688	1	1	1	0	1	1	0	3	0	C/C	C/T	T/T	G/G	G/G	C/C	C/C	7.64	5.11	3.81	1.11	3.11
225	1	79	21.6333	0	0	0	0	0	1	0	3	0	G/G	C/T	T/T	G/A	C/G	T/T	A/A	6.86	4.19	1.07	1.03	3.09
211	1	64	31.1419	1	1	0	0	0	1	1	3	0	G/C	T/T	C/T	G/G	C/G	C/C	C/C	5.35	3.21	0.64	1.17	2.21
264	2	79	21.5019	0	1	1	0	0	1	0	3	0	G/C	C/T	C/T	G/G	C/G	C/T	C/A	3.84	3.39	1.2	0.92	2.19
129	1	69	29.0688	1	1	0	0	0	1	1	0	0	C/C	C/C	T/T	G/G	G/G	C/T	C/A	12.24	6.58	2.36	1.45	4.46
429	2	60	24.8047	0	1	1	0	0	1	0	0	0	G/C	C/T	T/T	G/G	C/G	C/T	C/A	5.41	4.28	0.76	1.59	2.46
241	1	68	25.2493	1	1	1	0	1	1	0	3	1	G/C	C/C	T/T	G/A	G/G	T/T	A/A	5.71	5.13	0.83	1.29	3.78
602	2	64	19.5312	1	1	1	0	0	1	0	3	0	G/C	C/T	C/T	G/G	C/G	T/T	A/A	6.39	2.57	1.46	1.06	1.4
362	1	59	20.7612	0	0	0	0	0	1	1	0	1	G/G	C/T	C/T	A/A	G/G	C/C	C/C	15.32	6.23	2.93	1.42	3.99
68	2	67	31.1111	0	1	1	0	0	1	0	3	0	G/G	T/T	C/T	G/G	G/G	C/C	C/C	8.4	3.67	1.4	1.15	2.23
1006	2	60	24.0346	0	1	0	0	0	1	0	3	0	G/G	C/T	T/T	A/A	C/G	C/T	C/C	5.46	5.23	2.29	1.36	2.44
224	2	67	25.0995	0	1	1	1	1	1	0	3	0	G/C	C/T	C/T	G/G	G/G	C/C	C/C	11.24	3.59	1.31	1.29	2.01
648	2	67	26.6667	1	1	1	0	1	1	0	3	0	C/C	T/T	C/C	G/G	G/G	T/T	A/A	6.81	4.48	4.06	1.18	2.85
242	2	59	21.5139	0	0	0	0	0	1	0	3	0	G/C	T/T	C/T	G/G	C/G	T/T	C/A	4.13	4.57	2.55	1.24	3.01
520	1	58	24.7721	1	1	1	0	0	1	0	3	1	G/C	C/C	T/T	G/G	G/G	C/T	C/A	8.61	5.06	4.66	1.4	2.74
386	2	72	24.1672	0	0	0	0	0	1	0	3	0	C/C	T/T	C/C	G/G	C/C	C/T	C/A	6.15	3.51	1.19	1.36	2.11
173	2	81	28.2284	0	0	0	0	0	1	0	3	0	C/C	C/T	C/T	G/A	C/G	T/T	A/A	5.32	5.7	1.87	1.18	4.06
768	1	61	20.8209	0	0	0	0	0	1	1	3	1	G/C	C/T	C/T	G/G	G/G	C/C	C/C	5.37	5.39	1.32	1.24	3.57
50	1	66	27.7323	1	0	0	0	0	1	0	3	0	G/G	C/C	T/T	G/A	C/G	C/C	C/C	6.78	5.24	1.41	1.09	3.76
290	1	66	25.6055	1	0	0	0	0	1	0	3	0	G/C	T/T	C/T	G/A	C/G	C/T	C/A	6.4	6.38	1.74	1.21	4.89
569	1	62	25.4694	0	1	0	0	0	1	0	3	0	G/C	C/T	C/T	G/A	C/G	T/T	A/A	4.84	4.53	2.29	1.05	3.22
565	1	69	27.3226	0	1	1	0	1	1	0	3	0	C/C	T/T	C/C	G/A	C/G	C/C	C/C	7.57	3.6	2.75	1.12	2.18
304	1	69	21.2245	1	0	0	0	0	1	0	3	1	C/C	C/T	T/T	A/A	G/G	C/C	C/C	3.85	6.42	1.32	1.03	5.09
1	2	69	30.4438	1	1	0	1	1	1	0	3	0	G/C	T/T	T/T	G/A	G/G	C/C	C/C	4.86	6.57	2.52	1.19	5.27
536	2	58	23.7253	0	0	0	0	0	1	1	3	1	G/C	T/T	C/C	G/G	G/G	C/T	C/A	5.98	4.85	1.09	1.19	3.33
238	1	67	23.5294	1	0	1	0	1	1	1	0	1	G/G	C/T	T/T	G/A	G/G	C/T	C/A	4.61	2.96	1.85	0.85	1.92
10	1	62	28.7317	1	1	1	0	0	1	1	3	1	G/C	C/C	T/T	G/A	G/G	T/T	C/A	5.83	4.86	2.52	0.74	3.71
254	2	59	25.356	0	1	0	0	0	1	0	3	0	C/C	C/C	T/T	A/A	G/G	C/C	C/C	4.97	4.65	0.89	1.41	3.18
584	1	60	25.4325	1	1	1	0	0	1	1	3	1	G/C	T/T	C/T	G/G	C/G	T/T	C/A	7.57	5.09	2.27	1.3	3.51
855	1	63	26.2188	0	1	0	0	0	1	1	3	0	G/G	C/T	T/T	G/A	G/G	T/T	C/A	8.62	4.55	1.04	1.29	2.06
747	2	64	26.6728	1	1	0	0	0	1	0	3	1	C/C	C/C	T/T	G/A	G/G	C/T	C/A	7.61	5.37	4.33	1.26	2.77
709	2	80	26.8386	1	1	0	0	0	1	0	0	0	G/C	C/T	C/T	A/A	C/G	C/C	C/C	6.25	7.02	2.15	1.54	3.8
229	2	67	29.2969	0	1	0	0	1	1	0	3	0	G/C	C/T	C/T	G/G	G/G	C/T	C/A	7.7	5.02	1.51	1.34	3.42
868	2	79	31.6118	1	1	0	0	0	1	0	0	0	G/C	T/T	C/T	G/A	G/G	C/C	C/C	7.66	4.08	1.98	1.7	1.65
699	2	71	22.6003	1	1	0	0	0	1	0	3	1	G/G	T/T	T/T	G/A	G/G	C/T	C/A	5.97	4.68	0.85	1.64	2.48
57	2	68	24.8358	0	0	0	0	0	1	0	3	0	C/C	C/T	C/T	G/G	C/G	C/C	C/C	9.48	6.41	3.02	1.18	4.91
847	2	58	26.0262	1	0	1	0	0	1	0	3	0	G/C	C/C	T/T	G/A	G/G	C/C	C/C	8.24	5.15	1.94	1	2.74
441	2	66	29.6158	0	1	0	0	0	1	0	3	1	G/C	C/T	C/T	A/A	G/G	C/T	C/A	8.11	4.74	1.75	1.23	3.38
32	1	72	26.1286	1	1	0	0	1	1	1	3	0	G/C	C/T	T/T	G/A	G/G	C/T	C/A	6.18	5.69	0.91	1.67	3.86
402	1	65	29.685	0	1	0	0	0	1	1	3	1	G/C	C/T	T/T	G/A	G/G	C/C	C/C	7.53	3.31	1.41	0.85	2.32
418	1	67	29.7339	1	1	0	0	1	1	0	1	1	G/G	T/T	C/T	G/G	G/G	C/T	C/A	6.55	5.06	3.08	0.87	3.8
403	1	69	26.4236	1	1	0	0	0	1	0	3	1	G/C	C/T	T/T	G/G	G/G	T/T	A/A	6.51	3.93	1.28	1.68	2.14
176	2	78	27.3438	1	0	0	0	0	1	0	3	0	G/G	C/T	C/T	G/G	G/G	C/C	C/C	3.73	6.41	2.35	1.49	4.59
243	2	67	23.4375	0	1	1	0	1	1	0	0	0	G/C	C/T	C/T	G/A	G/G	C/T	C/A	5.64	5.53	2.57	0.98	4.32
907	2	61	26.8352	1	1	0	0	0	1	0	3	0	G/C	C/T	T/T	G/A	G/G	C/C	C/C	6.6	5.51	1.86	1.26	2.77
336	1	79	27.8852	0	0	0	0	0	1	1	2	0	G/G	C/C	T/T	G/G	G/G	C/T	C/A	5.67	3.24	0.64	0.9	2.12
125	2	61	37.461	1	1	0	0	0	1	0	3	0	C/C	C/C	T/T	G/G	G/G	T/T	A/A	6.2	5.97	4.03	0.97	4.02
283	1	68	25.0995	0	0	0	0	0	1	1	3	0	G/G	C/T	T/T	G/G	G/G	C/T	C/A	6.55	4.97	0.67	1.26	3.53
105	2	65	26.7094	0	1	0	0	0	1	0	2	0	C/C	T/T	T/T	G/A	G/G	C/T	C/A	7.3	5.03	1.49	1.2	3.5
148	1	79	27.6817	0	1	0	0	0	1	0	3	0	G/C	T/T	T/T	G/G	G/G	T/T	A/A	5.1	3.85	1.49	1.1	2.37
579	2	62	22.0604	0	0	0	0	0	1	0	3	0	G/C	T/T	C/T	G/G	G/G	C/T	C/A	10.36	4.02	0.92	1.66	2.13
836	1	60	21.1073	1	0	0	0	0	1	1	1	1	G/C	C/T	T/T	G/A	G/G	C/T	C/A	9.51	5.44	0.83	1.28	2.81
337	1	68	15.7558	1	1	0	0	0	1	0	0	1	G/C	C/T	T/T	G/A	G/G	C/T	C/A	9.55	4.26	1	1.33	2.84
416	2	62	35.1562	0	1	0	0	0	1	0	3	0	G/C	C/T	T/T	G/A	G/G	C/T	C/A	7.09	4.6	1.61	1.37	3.15
775	1	70	25.0399	1	0	1	1	0	1	0	3	0	G/C	T/T	C/T	G/G	C/G	C/C	C/C	7.63	2.81	1.1	1.03	1.46
387	2	75	25.1532	1	1	1	0	1	1	0	3	0	C/C	T/T	C/C	G/A	G/G	C/T	C/A	12.81	4.63	1.99	1.61	2.87
857	2	62	29.1363	0	0	0	0	0	1	0	3	0	G/G	C/C	T/T	G/G	G/G	C/T	C/A	7.5	4.73	1.62	0.9	2.28
312	1	63	24.5581	0	1	0	0	0	1	1	3	1	G/C	C/C	T/T	G/G	C/C	T/T	C/A	3.74	4.96	1.85	1.16	3.29
604	1	66	22.1453	1	1	1	0	1	1	0	3	1	G/C	C/C	T/T	G/A	G/G	C/C	C/C	5.75	5.41	0.89	2.03	3.14
523	2	63	28.764	1	1	0	0	0	1	0	2	0	G/C	C/T	T/T	G/G	G/G	C/T	C/A	7.96	6.86	7.11	1.18	4.48
413	1	64	27.2311	1	1	1	0	0	1	0	3	0	C/C	C/C	T/T	A/A	C/G	T/T	C/A	12.63	2.99	1.09	0.87	1.89
91	2	67	20.7756	0	0	0	0	0	1	0	3	0	G/C	C/T	T/T	G/G	G/G	C/C	C/C	5.07	5.86	1.08	1.44	4.13
30	2	61	23.3844	0	0	0	0	0	1	0	3	0	G/C	C/T	T/T	G/A	G/G	C/C	C/C	9.16	4.46	0.78	1.58	2.64
675	1	72	28.9993	1	0	0	0	1	1	0	1	0	G/C	C/T	T/T	G/G	G/G	C/C	C/C	6.68	3.61	1.18	1.22	1.88
256	1	73	29.7458	0	1	0	0	0	1	0	0	0	C/C	C/T	C/T	G/A	C/G	C/T	C/A	6.4	3.13	1.01	1.04	1.85
758	2	61	24.6094	1	1	0	0	0	1	0	3	0	G/C	C/C	T/T	G/A	G/G	C/T	C/A	7.74	6.75	1.31	1.95	4.06
770	1	61	26.5731	0	1	0	0	0	1	0	1	0	G/C	T/T	C/T	G/G	G/G	C/T	C/A	11.92	3.78	2.69	0.92	2.27
904	1	59	23.939	1	0	0	0	0	1	1	3	0	G/C	C/C	T/T	G/A	G/G	C/T	C/A	6.74	5.5	3.23	1.13	3.22
316	2	62	22.0604	0	0	0	0	0	1	0	3	1	C/C	C/T	C/T	G/A	G/G	C/T	C/A	7.28	4.55	0.88	1.33	3.17
394	2	66	25.1532	1	0	0	0	0	1	0	3	0	C/C	C/C	T/T	G/G	C/G	C/T	C/A	6.1	5.81	1.69	1.43	4.16
399	2	71	24.6548	1	0	0	0	0	1	0	3	0	G/G	C/C	T/T	G/A	G/G	C/T	C/A	6.63	4.24	0.49	1.66	2.58
563	1	60	23.7387	0	0	0	0	0	1	0	3	1	C/C	C/C	T/T	G/G	G/G	C/T	C/A	9.4	3.94	1.6	1.22	2.56
566	2	66	35.0556	1	1	1	0	1	1	0	1	0	G/C	C/T	C/T	G/A	G/G	T/T	A/A	9.81	4.31	3.46	1.16	2.75
410	2	69	22.5827	1	1	0	0	1	1	0	3	0	G/C	C/C	T/T	G/G	G/G	T/T	C/C	6.22	6.82	2.69	1.31	5.35
696	2	64	27.3438	1	1	0	0	0	1	0	3	0	G/C	C/T	T/T	G/A	G/G	T/T	A/A	6.26	2.62	1.23	1.21	1.28
706	2	61	31.1846	1	1	0	0	0	1	0	3	0	C/C	C/C	T/T	G/A	G/G	C/T	C/A	6.91	4.79	2.78	1.39	2.17
580	2	62	25.0657	1	1	1	0	1	1	0	3	0	G/C	C/T	T/T	A/A	C/G	C/T	C/C	5.95	3.52	1.02	1.31	1.82
817	2	63	29.7284	0	1	0	0	0	1	0	3	0	G/C	C/T	T/T	G/A	G/G	T/T	C/A	13.07	6.05	1.42	1.29	4.09
492	2	64	20.5457	0	1	0	0	0	1	0	0	0	G/C	T/T	T/T	G/A	C/G	T/T	A/A	8.6	3.91	1.49	1.48	2.43
450	1	63	32.41	0	1	0	0	1	1	0	3	0	G/C	T/T	T/T	G/A	G/G	C/C	C/C	8.8	4.79	1.59	1.13	3.41
194	2	65	27.2932	1	0	0	0	0	1	0	2	1	G/G	C/T	T/T	G/A	G/G	C/T	C/A	5.76	3.95	1.94	0.99	2.82
48	2	78	24.3865	1	1	1	0	0	1	0	0	0	G/G	C/T	T/T	G/A	G/G	C/T	C/A	7.63	6.52	1.66	1.66	4.76
24	1	63	25.7117	0	0	0	0	0	1	0	2	1	C/C	C/T	C/T	G/G	G/G	C/T	C/A	5.9	5.27	2.1	1.05	3.75
517	2	74	23.533	1	0	0	0	0	1	0	1	0	G/G	T/T	C/T	G/G	G/G	C/C	C/C	10.52	5.63	5.12	1.33	3.5
396	2	64	26.6728	0	1	0	0	0	1	0	3	0	G/C	T/T	T/T	G/G	C/C	C/T	C/A	5.3	4.3	0.92	1.7	2.49
405	1	60	25.5102	0	1	0	0	0	1	0	3	0	G/G	T/T	T/T	G/G	G/G	T/T	A/A	9.22	4.65	2.35	1.1	3.38
798	1	61	18.3768	0	0	0	0	0	1	1	2	1	G/G	C/T	T/T	G/A	G/G	C/T	C/A	7.26	4.81	1.22	1.4	3
701	2	62	26.6728	1	1	1	0	0	1	0	3	0	C/C	C/C	T/T	G/G	C/G	C/T	C/A	6.68	4.59	2.65	1.24	2.11
67	2	64	22.719	1	0	0	0	1	1	0	3	0	G/C	T/T	C/C	G/G	G/G	C/T	C/C	5.32	7.02	5.45	1.01	3.79
363	1	66	28.4082	0	1	0	0	0	1	1	3	0	G/C	C/T	T/T	G/G	G/G	C/C	C/C	7.42	4.12	0.89	1.29	2.75
475	2	73	21.6311	0	0	0	0	0	1	0	3	0	G/C	T/T	C/T	A/A	G/G	C/T	C/A	6.54	5.18	1.41	1.72	3.34
438	1	62	27.3588	1	1	1	0	0	1	0	0	0	C/C	C/T	T/T	G/G	C/G	T/T	A/A	10.7	4.42	2.91	1.02	2.82
448	1	59	19.5965	0	1	0	0	0	1	1	3	1	C/C	T/T	C/T	G/G	G/G	C/T	C/A	12.29	3.72	0.81	1.47	2.05
179	2	71	26.0375	0	0	0	0	0	1	0	3	0	G/C	C/T	T/T	G/A	C/C	T/T	C/C	5.28	4.82	2.42	0.94	3.34
779	2	69	24.6904	1	1	1	0	0	1	0	3	1	C/C	C/C	T/T	G/A	C/C	T/T	C/A	7.33	4.4	1.13	1.28	2.55
733	2	66	22.4813	0	1	0	0	0	1	0	3	0	C/C	C/T	C/T	G/A	G/G	C/C	C/C	11.88	5.42	1.72	1.42	3.27
835	1	59	30.1038	0	0	0	0	0	1	0	2	1	C/C	C/C	T/T	G/A	C/G	T/T	C/C	6.38	4.11	2.4	1.21	1.68
756	1	59	27.6817	0	0	0	0	0	1	1	3	1	G/G	C/T	C/T	G/A	G/G	C/C	C/C	7.05	5.99	2.21	1.41	3.68
590	2	68	22.1893	1	0	0	0	0	1	0	3	0	G/C	C/T	C/T	G/G	C/G	C/T	C/A	6.69	5.62	4.07	1.15	3.5
278	2	72	26.2596	0	0	1	0	1	1	0	0	0	C/C	C/T	C/T	G/A	C/G	C/C	C/C	6.58	3.86	1.11	1.18	2.37
633	2	65	23.0469	1	1	0	0	0	1	0	3	0	G/C	C/T	C/T	G/G	G/G	T/T	C/A	6.66	4.76	3.63	1.05	2.22
346	2	67	28.8889	1	1	1	0	0	1	0	1	0	G/G	C/T	T/T	A/A	C/G	C/T	C/A	9.18	4.88	7.62	0.68	2.59
330	1	65	26.0262	1	1	1	1	0	1	0	2	0	G/C	C/T	T/T	G/G	G/G	C/T	C/A	5.42	4.23	1.29	1	3.01
748	2	68	30.4688	0	1	0	0	0	1	0	3	0	G/C	T/T	C/T	G/G	G/G	T/T	C/A	6.16	5.07	1.72	1.43	2.95
899	2	64	26.4381	0	0	0	0	0	1	1	1	0	C/C	T/T	C/T	G/A	G/G	C/C	C/C	11.71	5.81	2.06	1.06	3.28
320	2	59	22.1893	1	1	0	0	1	1	0	3	1	G/G	T/T	T/T	G/G	G/G	C/C	C/C	5.55	5.87	1	1.45	4.12
549	2	66	17.9982	0	0	0	0	0	1	0	3	1	C/C	C/C	T/T	G/G	C/C	T/T	A/A	6.73	4.58	4.08	1.29	2.25
357	2	67	22.8624	1	1	1	0	0	1	0	3	0	G/G	C/T	T/T	G/G	G/G	C/T	C/A	7.84	5.74	0.86	1.3	4.57
781	2	68	19.5312	0	0	0	0	0	1	0	3	0	G/C	C/T	T/T	G/G	G/G	C/T	C/A	6.04	6.74	3.77	1.47	3.76
21	2	61	23.2335	0	0	0	0	0	1	0	2	1	C/C	C/C	T/T	G/A	G/G	C/T	C/A	10.08	5.3	0.93	1.7	3.41
298	2	64	28.8754	0	1	0	0	0	1	0	3	1	G/C	T/T	C/T	G/A	C/G	C/C	C/C	4.53	4.23	2.21	1.11	2.42
295	2	63	30.8594	0	1	0	0	0	1	0	3	0	G/G	C/C	T/T	G/G	C/G	C/T	C/A	7.25	5.5	1.1	1.35	4
271	1	66	29.4118	1	1	1	0	0	1	0	3	1	C/C	C/C	T/T	G/G	C/G	C/T	C/A	7.9	3.03	1.31	1.16	1.15
859	2	68	28.306	0	0	0	0	0	1	0	3	1	G/C	C/T	C/T	G/G	G/G	C/T	C/A	9.14	6.15	1.31	1.21	2.96
240	2	60	26.3702	0	1	0	0	0	1	0	3	0	G/G	C/T	T/T	G/G	C/G	C/C	C/C	4.25	4.11	1.35	1.34	2.74
833	2	67	32.4354	0	1	0	0	0	1	0	3	0	G/C	C/T	C/T	G/A	C/G	T/T	C/A	6.3	5.12	1.38	1.76	2.81
522	2	79	23.6128	0	0	0	1	0	1	0	3	0	G/G	T/T	T/T	G/G	G/G	C/C	C/C	7.55	6.63	1.93	1.21	4.9
384	1	67	26.8544	1	1	1	1	1	1	1	3	1	G/G	T/T	C/C	G/G	G/G	C/C	C/C	4.94	5.14	1.88	1.2	3.77
192	1	66	29.7578	1	1	0	0	0	1	1	2	1	G/C	T/T	C/C	G/G	G/G	C/T	C/A	9.81	3.35	1.71	0.98	2.34
196	2	66	24.3046	1	1	0	0	0	1	0	2	0	G/C	C/T	T/T	G/G	C/G	C/T	C/A	5.42	4.85	1.24	1.36	3.33
406	2	62	26.1719	1	1	0	0	0	1	0	3	0	G/G	C/T	T/T	G/A	C/G	C/T	C/C	9.94	6.78	2.81	1.7	5.06
612	2	60	31.25	1	1	0	0	0	1	0	3	1	G/G	T/T	T/T	G/G	C/G	C/T	C/C	5.63	5.35	1.37	1.43	2.61
806	1	64	22.7204	0	0	0	1	0	1	0	3	0	C/C	C/T	T/T	G/G	C/G	C/T	C/A	4.78	4.48	0.65	1.61	2.15
193	2	63	28.578	1	1	0	0	0	1	0	1	0	G/G	C/T	T/T	G/G	C/G	C/T	C/A	6.04	4.5	2.24	1.04	3.47
102	2	67	29.6875	0	0	0	0	0	1	0	1	0	G/G	T/T	C/C	G/A	G/G	C/C	C/C	9.24	5.3	1.93	1.07	3.87
606	2	60	31.2314	1	1	1	0	1	1	0	3	0	C/C	T/T	C/C	G/G	G/G	T/T	A/A	6.61	4.52	1.74	1.52	3.02
245	2	59	22.6757	1	1	0	0	0	1	1	0	1	G/C	T/T	T/T	A/A	C/G	T/T	A/A	3.79	4.34	2.17	0.99	3.33
629	2	59	30.2978	0	1	0	0	0	1	0	3	0	G/G	T/T	T/T	G/G	G/G	T/T	A/A	9.56	2.93	4.69	0.83	1.46
547	2	62	25.7812	1	1	0	0	0	1	0	1	1	C/C	C/C	T/T	G/A	G/G	C/T	C/A	9.9	5.09	6.54	0.99	3.03
599	2	59	36.1069	0	0	0	0	0	1	0	3	0	G/G	C/T	T/T	G/A	C/G	C/C	C/C	5.79	5.03	4.96	1.1	3.22
122	1	77	24.5675	1	1	1	0	1	1	1	3	0	G/C	T/T	T/T	G/A	C/C	C/T	C/A	4.77	4.44	0.89	1.05	3.28
780	1	71	23.6614	1	1	0	1	0	1	1	3	0	C/C	C/T	C/T	G/G	G/G	T/T	C/C	5.04	3.62	1.15	1.12	2.09
742	1	64	23.1405	0	0	0	0	0	1	0	3	1	C/C	C/T	C/T	G/A	C/G	T/T	C/A	4.97	5.12	0.67	1.66	2.97
315	2	79	22.4323	0	1	1	0	0	1	0	1	0	G/G	C/T	T/T	G/A	G/G	C/T	C/A	10.17	3.62	0.82	1.39	2.04
364	2	66	22.0386	0	1	0	0	0	1	0	3	0	G/G	C/T	C/T	G/A	G/G	C/C	C/C	12.79	4.2	1.25	1.18	2.99
302	2	65	24.0346	0	0	0	0	0	1	0	0	0	G/G	C/C	T/T	G/G	C/G	C/T	C/A	7.56	4.74	2.11	1.39	2.67
293	2	68	23.4375	0	1	0	0	0	1	0	3	0	C/C	C/C	T/T	G/A	G/G	T/T	C/A	4.42	5.75	1.92	0.8	4.57
425	2	59	25	1	1	0	0	0	1	0	3	0	G/C	C/T	C/T	G/G	G/G	C/C	C/C	6.62	4.24	1.21	1.14	2.75
